# Supplementary material for: Urinary Metabolomics Study on the Protective Role of Cocoa in Zucker Diabetic Rats via 1H-NMR-Based Approach
Source: Nutrients. 2022 Oct 4;14(19):4127. doi: 10.3390/nu14194127 (PMC9572671; doi:10.3390/nu14194127)
Supplement: Supplementary file 1 [file nutrients-14-04127-s001.zip]

Archive with 1 entries (1 files):
- nutrients-1945542-supplementary.pdf
